# Supplementary material for: Antibiotic-induced changes in the microbiota disrupt redox dynamics in the gut
Source: eLife. 2018 Jun 19;7:e35987. doi: 10.7554/eLife.35987 (PMC6008055; doi:10.7554/eLife.35987)
Supplement: Supplementary file 1. — * indicate metabolites with overall effect of treatment (p<0.05 linear mixed effects model likelihood tests). Bolded text indicates time points with significant difference between treated and control groups (p<0.05 Bonferroni-corrected Mann-Whitney U tests). Blank cells are time points for which that metabolite was not quantified. [file elife-35987-supp1.xls]

## Sheet: Sheet1
	Values
Row Labels	StdDev of Acetoacetate	StdDev of Acetoin	StdDev of Ethanol	StdDev of BHydroxybutyrate	Average of Isopropanol	Average of Lactate	StdDev of Glucose	StdDev of Lactate2	StdDev of DSS-d6
0	0.0065441	0.05036	0.0143332	0.012358	0.00679949	0.0759865			0.159707
N	0.00609989	0.0262636	0.0191416	0.0103428	0.00639711	0.0554691			0.138233
Y	0.00728411	0.065276	0.00596446	0.0134444	0.00725217	0.0990686			0.119822
4							0.169836	0.0662592	0.113338
N							0.217268	0.0832311	0.130954
Y							0.101462	0.0177238	0.0999132
8							0.0829791	0.0252427	0.0576099
N							0.0905875	0.0291978	0.0684908
Y							0.0791557	0.0208484	0.0470298
12	0.00659191	0.0155756	0.0503075	0.0102182	0.00420272	0.0409287			0.0924468
N	0.00593811	0.0148	0.00548951	0.00964351	0.00493515	0.0665012			0.113361
Y	0.00288845	0.00351066	0.0717798	0.00521066	0.00347028	0.0153562			0.0726698
25	0.0103099	0.0162879	0.189612	0.0290083	0.00878544	0.0324372			0.172352
N	0.0109978	0.0129087	0.279679	0.0419578	0.00574233	0.040626			0.175988
Y	0.00204374	0.00851171	0.0403907	0.00503757	0.0114904	0.0251582			0.165849
97	0.00941719	0.0352729	0.124926	0.0355962	0.00582245	0.0971167			0.103442
N	0.00921466	0.0141715	0.100705	0.0479207	0.00820337	0.0354064			0.125529
Y	0	0.0493729	0.149256	0.00297718	0.00344154	0.158827			0.0766175
144	0.00812705	0.00724629	0.00874595	0.0109082	0.00923507	0.0313051			0.226893
N	0.00879128	0.00596173	0.00900358	0.0143286	0.00635901	0.0331778			0.0998283
Y	0.00243386	0.0087634	0.00745566	0.00262685	0.0121111	0.0294324			0.309323
312	0.0069399	0.00811274	0.120355	0.0173439	0.00529267	0.030346			0.0628704
N	0.00727171	0.0086321	0.00675535	0.0147367	0.00444011	0.0324285			0.073743
Y	0.00609743	0.00681754	0.174846	0.0205459	0.0062518	0.0280031			0.0529741
Grand Total	0.00840143	0.0310039	0.109138	0.0214165	0.00663236	0.0518911	0.193296	0.0503375	0.139835

## Sheet: 2017_01_28_nmr_all.csv
Sample	Cage	Time	Abx	Formate	Acetate	Propionate	Butyrate	Alanine	Asparagine	Aspartate	Glutamine	Glutamate	Glycine	Sarcosine	Lysine	Methionine	Threonine	Leucine	Isoleucine	Valine	Acetoacetate	Acetoin	Ethanol	BHydroxybutyrate	Isopropanol	Lactate	Deoxycholic.acid	Taurodeoxycholic.acid	DSS-d6	Glucose	Lactate	BA1N	BA2N
	5	0	N	0.00689493	0.976155	0.102379	0.0355193	0.159001	0.0752174	0.0559952	0.151897	0.15733	0.105931	0.00396981	0.698477	0.0505628	0.0986184	0.166941	0.0879626	0.138316	0.0158792	0.0647705	0.0440857	0	0.00856643	0.0883804	0	0	0.515657			0.0021642	0.00308925
5.4	5	4	N	0.0097365	0.928213	0.0949309	0.0487984	0.0829921									0.0969014	0.119388	0.0698942	0.0924968									0.28885	0.40476	0.0685032	0.000734503	0.0015583
	5	12	N	0.00529024	1.10213	0.11026	0.105433	0.0552226	0	0	0.116849	0.154159	0.0960595	0.00445494	0.378391	0.0387023	0.0911406	0.152489	0.0819523	0.0925327	0.0215322	0.0153138	0.0242237	0.0228315	0	0.0760123	0	0	0.228315			0.000144429	0.000448941
	5	25	N	0.000143093	0.467773	0.0476501	0.0154541	0.0742655	0	0.0331977	0.0774136	0.0774136	0.0485087	0.00228949	0.157546	0.021464	0.0512275	0.0745517	0.03978	0.0570943	0.00844251	0.0472208	0.0204624	0.0087287	0.00572374	0.0364888	0	0	0.354443			0.00168374	0.00322829
	5	97	N	0.0103777	0.982804	0.152016	0.10469	0.166842	0.0878115	0.0622663	0.143121	0.173456	0.137419	0.00741266	0.618216	0.0498359	0.0833639	0.178816	0.114839	0.115067	0.0151674	0.0383177	0.058617	0.025203	0.0137989	0.0608978	0.00524588	0.0239486	0.280541			0.00142458	0.00185283
	5	144	N	0.00633313	0.221976	0.0396876	0.0189994	0.0598481	0	0	0.0531983	0.0717755	0.048554	0.00316657	0.294807	0.0182605	0.0271269	0.0637535	0.0351489	0.0517206	0	0.013194	0.022166	0	0	0.0290268	0	0	0.262086			0.000871593	0.0044451
	5	312	N	0.00478714	0.452054	0.078951	0.0580349	0.0646633	0.045662	0.0501545	0.0743848	0.0835172	0.0435998	0.00463985	0.261746	0.0310796	0.0566356	0.0760051	0.0371924	0.0537633	0.0124466	0.0338046	0.0323316	0.0199587	0.00795402	0.0136986	0.00257769	0.00699659	0.182943			0.000422265	0.000656201
	8	0	N	0.0108518	0.562093	0.0482827	0.0331845	0.138872	0.0495409	0.106159	0.128806	0.127234	0.0967227	0.00534727	0.553915	0.03287	0.0831973	0.133053	0.0685709	0.120156	0.01384	0.0603927	0.02249	0	0	0.0250064	0	0	0.393654			0.00177738	0.00343574
8.4	8	4	N	0.00920277	0.666474	0.0709097	0.0290614	0.0747846									0.104815	0.102199	0.0589946	0.0712972									0.240144	0.106074	0.0324519	0.0012879	0.00197491
8.8	8	8	N	0.00955301	0.754942	0.0824106	0.0482745	0.133742									0.0951479	0.142021	0.0751503	0.118712									0.317797	0.628715	0.0445807	0.000582963	0.000993513
8.8	8	8	N	0.00758072	0.724861	0.0878401	0.0555919	0.118404									0.089284	0.119607	0.0604051	0.101197									0.3001	0.668547	0.103723	0.000323673	0.000915835
	8	12	N	0.00794519	0.97021	0.0867563	0.0736852	0.127251	0.0811178	0.0551037	0.13699	0.121869	0.0845778	0.00474148	0.555907	0.0426733	0.0767607	0.142629	0.0784267	0.105466	0.0179407	0.0131993	0.0199911	0.0243481	0.0032037	0.0442111	0	0	0.317807			0.000258061	0.000399687
	8	25	N	0.00482131	1.31263	0.0993096	0.194743	0.0821514	0.0595101	0.0222631	0.0821986	0.252079	0.0552087	0	0.494563	0.0496311	0.0687746	0.102098	0.0650877	0.0646623	0.041312	0.012006	0.0532235	0.123558	0.00987896	0.0116751	0	0.0128568	0.117791			0.000489364	0.000427266
	8	97	N	0.00334673	1.55086	0.120911	0.38586	0.193295	0.095682	0.0547919	0.144295	0.26113	0.110614	0.00626438	0.975485	0.0873581	0.113574	0.243539	0.153735	0.115719	0.0370285	0.0260015	0.0441081	0.153091	0.0112845	0.055221	0	0	0.107095			0.000285045	0.000163134
	8	144	N	0.00523865	1.07211	0.0959171	0.375935	0.202499	0.104835	0.047522	0.135706	0.308145	0.115313	0.00573756	0.945575	0.0762098	0.0949816	0.22127	0.131652	0.101218	0.0262556	0.0122859	0.023075	0.041036	0.00704722	0.0301846	0	0.0193955	0.155413			0.000547287	0.000340916
	8	312	N	0.00318802	1.0659	0.107347	0.216238	0.125678	0.0789035	0.0451304	0.104806	0.212053	0.0962882	0.0050311	0.55372	0.0584803	0.0717803	0.14909	0.0943455	0.0744204	0.0299873	0.00936481	0.0265502	0.0377083	0.0161892	0.0235615	0.000747193	0.0180821	0.123536			0.000467171	0.000240658
	9	0	N	0.0104902	0.754941	0.0974347	0.0981459	0.119126	0.0762765	0.0501398	0.103658	0.148286	0.0878335	0.00408941	0.545137	0.0392939	0.0640082	0.136373	0.0744985	0.101169	0.00800103	0.0705868	0.0236475	0	0	0.0366269	0	0	0.441301			0.00302908	0.00274858
9.4	9	4	N	0.0107042	0.41375	0.0299281	0.0104858	0.0869444									0.0585455	0.0775509	0.0325495	0.0572347									0.536303	0.0729634	0.0567978	0.00127592	0.002969
9.8	9	8	N	0.00851101	0.79708	0.0809728	0.0611138	0.0976402									0.0552034	0.0982313	0.0573311	0.0717526									0.292921	0.598135	0.0731711	0.000753059	0.00124497
	9	12	N	0.01293	0.764179	0.0770889	0.0198042	0.121771	0.067105	0.0379716	0.115061	0.101312	0.0803623	0.00556481	0.512453	0.0389536	0.0679234	0.123244	0.052211	0.0852725	0.0104749	0.0317521	0.0171854	0.00998392	0.00851088	0.117516	0	0	0.403285			2.48e-05	0.000329262
	9	25	N	0.00785358	0.601075	0.0659258	0.0202423	0.0775403	0.0439137	0.0315249	0.100216	0.0952385	0.0715671	0.00630499	0.368897	0.0268792	0.0576298	0.103645	0.0518779	0.0804162	0.0103977	0.0329629	0.8181	0	0	0.069023	0	0	0.275871			0.000538841	0.000828444
	9	97	N	0.00442426	0.718319	0.0723764	0.0254111	0.0775948	0.0454905	0.0536584	0.0821325	0.0823593	0.0625069	0.00760066	0.376403	0.0317639	0.0527508	0.0980144	0.0411797	0.0692	0.0139534	0.0631875	0.34203	0.0205331	0.00726033	0.0363016	0.00487803	0.0120249	0.283947			0.000837568	0.00133415
	9	144	N	0.00904038	0.306962	0.0382162	0.0245186	0.0683508	0.0532835	0.0456128	0.077939	0.0964307	0.0583515	0.00547902	0.344356	0.0284909	0.0483523	0.0925954	0.0404078	0.0673919	0.00972526	0.027943	0.0269842	0.0083555	0.00999921	0.0319153	0	0.0350657	0.341617			0.00266295	0.00204046
	9	312	N	0.0129387	0.397464	0.0558252	0.0447765	0.0593143	0	0.0401244	0.050737	0.0664378	0.0421597	0	0.277672	0.0210798	0.0401244	0.0651294	0.0305294	0.0558252	0.00712353	0.0299479	0.0129387	0	0	0.0263134	0	0	0.360247			0.00151873	0.0030262
	12	0	N	0.00990931	0.896379	0.0770724	0.0209197	0.140519	0.0565656	0.0513357	0.0762466	0.142859	0.09579	0.00743198	0.513357	0.0414264	0.0827152	0.137767	0.0690899	0.111617	0	0.0547765	0.0545012	0	0.00701909	0.0699157	0.00302784	0	0.339531			0.00191395	0.00140666
12.4	12	4	N	0.00781933	0.602088	0.0738145	0.0352652	0.0742836									0.0687319	0.084527	0.0532496	0.0704522									0.194936	0.279541	0.139028	0.000614435	0.00087639
12.8	12	8	N	0.00918325	0.796989	0.0513871	0.0860686	0.10932									0.0612542	0.125049	0.0607658	0.111274									0.239155	0.52706	0.0609612	0.000558225	0.000670035
	12	12	N	0.0145809	0.872685	0.0512301	0.0799977	0.155661	0.0807859	0.0431515	0.126302	0.108765	0.0886674	0.00472893	0.612987	0.0472893	0.0614761	0.153099	0.0742836	0.12177	0.020492	0.0297528	0.0281765	0.0297528	0.0096549	0.0717221	0	0	0.490626			0.000910059	0.00136876
	12	25	N	0.00374696	0.448447	0.0334485	0.0233043	0.101808	0.04999	0.056113	0.0778637	0.0997971	0.0605911	0.00447808	0	0.0360988	0.0577581	0.108571	0.0419477	0.078869	0.00959588	0.0468827	0.0328088	0	0.0107839	0.0275996	0	0.0104184	0.225549			0.000923351	0.00116229
	12	97	N	0.00598926	0.515833	0.0786176	0.0395842	0.0693239	0.0434393	0.0680848	0.0530772	0.0809582	0.0644361	0.00626462	0.243357	0.0205149	0.0273991	0.0863967	0.0351094	0.067534	0.00598926	0.0181743	0.0561062	0.00695304	0.00592041	0.0280187	0.00454357	0.0247143	0.172243			0.001644	0.00220008
	12	144	N	0.00375284	0.52263	0.0589381	0.124459	0.0964051	0.0980046	0.0487255	0.152329	0.33548	0.13541	0.00344524	0.697291	0.0671206	0.111663	0.199393	0.147222	0.125136	0.0155036	0.0125505	0.0281771	0.0134733	0	0.0331604	0.00104587	0	0.152636			0.000670086	0.000408286
	12	312	N	0.00600183	0.493624	0.0386433	0.0149519	0.0826567	0.0660201	0.0411704	0.112982	0.181108	0.104874	0.00400122	0.584915	0.0394857	0.0798138	0.138884	0.0983457	0.108033	0.011056	0.0227438	0.0123195	0	0.00621242	0.0381169	0.00558065	0.0262185	0.260816			0.000970237	0.0014526
14.4	14	4	N	0.00761865	0.66764	0.0637502	0.0479527	0.112823									0.0291301	0.114504	0.0597168	0.0913118									0.276848	0.272367	0.291301	0.000670542	0.00106672
14.8	14	8	N	0.00442426	0.628569	0.0512567	0.0688458	0.117729									0.0812554	0.120966	0.0666877	0.101758									0.265564	0.477928	0.060321	0.000479374	0.000640687
	14	0	N	0.0128343	0.568579	0.062062	0.0866758	0.126937	0.0840386	0.0515132	0.114454	0.174055	0.0228557	0.00861484	0.591435	0.0617104	0.0801707	0.159638	0.0805224	0.124651	0.0156474	0.0654024	0.0344593	0.0158232	0.011252	0.0664573	0	0.0174055	0.43584			0.00143263	0.00160906
	14	12	N	0.00262462	0.557469	0.0374196	0.0380195	0.0746142	0.0458184	0.0358448	0.062466	0.0590915	0.0522674	0.00502427	0.284734	0.0237716	0.041394	0.0796385	0.0306706	0.0618661	0.00442436	0.0495678	0.0227217	0	0.00532423	0.107384	0.00127482	0.00449935	0.184998			0.000241051	0.000483737
	14	25	N	0.018839	0.351837	0.0347592	0	0.136383	0.064477	0.0875613	0.114891	0.1064	0.0878267	0.00530675	0.478669	0.0350245	0.0599663	0.148589	0.0647423	0.10242	0.00902147	0.040066	0.0307791	0	0.0116748	0.0413926	0.00371472	0	0.657506			0.00193907	0.00284758
	14	97	N	0.00416533	0.619708	0.0857132	0.0352665	0.0681263	0.0484104	0.0379508	0.0729395	0.116907	0.0606287	0.00314714	0.352572	0.0308234	0.0518352	0.094229	0.0596105	0.0657196	0.0112927	0.0198085	0.0343408	0.0217523	0.00268432	0.0273986	0	0	0.229278			0.000543354	0.000723976
	14	144	N	0.0083262	0.64451	0.0660957	0.213706	0.117698	0.0884017	0.0375193	0.146891	0.277951	0.130444	0.00339216	0.812781	0.0604421	0.0912799	0.212884	0.144938	0.116258	0.010896	0.0179887	0.0183999	0	0.0055508	0.0562276	0	0	0.25287			0.00152403	0.0011063
	14	312	N	0.0107695	0.614207	0.0584305	0.115372	0.0696583	0	0.0346	0.122246	0.260187	0.110903	0.00630132	0.806226	0.0594616	0.0844377	0.147909	0.119038	0.128662	0.0173	0.0112278	0.0158106	0.032194	0.00286424	0.0437656	0	0.0107695	0.283674			0.00275175	0.00114774
	15	0	N	0.0126972	0.356118	0.0287672	0	0.187086	0.0702317	0.0906663	0.144828	0.166651	0.130147	0.00674541	0.838415	0.0615023	0.0634862	0.224186	0.101578	0.160303	0.00991973	0.0273784	0.014086	0	0.00912615	0.0728108	0.00515826	0.0105149	0.489042			0.00229383	0.00287497
15.4	15	4	N	0.0103907	1.01982	0.15123	0.121639	0.0708152									0.133498	0.155014	0.120905	0.135136									0.140162	0.131974	0.013892	0.000838657	0.000726731
15.8	15	8	N	0.00803326	0.732812	0.084684	0.0685059	0.093052									0.0730804	0.11347	0.0649356	0.0965107									0.275028	0.441383	0.025885	0.000582479	0.000733392
	15	12	N	0.0124392	0.768357	0.0899447	0.0421018	0.109656	0.0738695	0.0405708	0.126305	0.107551	0.0910929	0.00688938	0.546175	0.0405708	0.0510962	0.143337	0.0545409	0.0997046	0.0139701	0.00956858	0.0266007	0.0112909	0.00478429	0.0421018	0	0	0.47709			0.00123732	0.00127121
	15	25	N	0.00639089	0.411247	0.0474115	0.0194699	0.0891753	0.0500868	0.0331435	0.096012	0.12217	0.0276443	0.00564777	0.480952	0.0457766	0.0737182	0.118454	0.0459253	0.0974983	0.01189	0.033738	0.0194699	0.0081744	0.00787715	0.042061	0	0.0127818	0.369929			0.00106133	0.00126592
	15	97	N	0.0109238	0.381384	0.0613871	0.0457138	0.0828785	0.0364523	0.0571126	0.0774166	0.090359	0.0552128	0.00593686	0.308717	0.027547	0.0504633	0.0869156	0.0334839	0.0615058	0.0103301	0.0217289	0.0333651	0	0.00819286	0.0227975	0.0163857	0.0431016	0.295893			0.00218853	0.00416059
	15	144	N	0.00893692	0.337533	0.0745998	0.0570082	0.0544682	0.0454372	0.0326433	0.0736591	0.126528	0.0558793	0.00329255	0.348728	0.0302915	0.0486357	0.0792094	0.0523045	0.0469424	0.0111947	0.0171213	0	0	0.00874878	0.0238004	0.0149576	0.0402632	0.233207			0.00182006	0.00313145
	15	312	N	0.00669627	0.416587	0.0742104	0.0615269	0.0488434	0.0387596	0.0282031	0.0612117	0.0862637	0.0474253	0.00299363	0.280534	0.0245792	0.0434863	0.0708229	0.0464012	0.0451407	0.0110291	0.0128411	0.0150469	0	0	0.0241853	0	0	0.195689			0.00051508	0.00165745
	16	0	N	0.0104301	1.07138	0.0898376	0.0799638	0.0958175	0.0909502	0.0286479	0.112367	0.2506	0.12975	0.00222508	0.734694	0.0482564	0.080381	0.171192	0.128359	0.107638	0.0219727	0.00862219	0.018496	0.0260056	0.00389389	0.0431109	0	0	0.342941			0.000915036	0.000877417
16.4	16	4	N	0.00698069	0.562707	0.0506417	0.06308	0.0712665									0.0749472	0.0986815	0.0630166	0.0610493									0.157637	0.348654	0.079326	0.000692484	0.00091136
16.8	16	8	N	0.00460627	0.724368	0.0547488	0.0855888	0.0833515									0.0839657	0.0997147	0.0545294	0.0822986									0.109234	0.407019	0.00565913	0.00029867	0.000337451
	16	12	N	0.0051719	0.60925	0.0442197	0.0578391	0.0858535	0.0455127	0.0238769	0.0915426	0.0722342	0.0746477	0.00422372	0.362809	0.0273249	0.0533568	0.101886	0.0401684	0.0805092	0.0100852	0.00758545	0.0101714	0.00680967	0.00456851	0.0533568	0	0.00405132	0.215582			0.0003414	0.000521313
	16	25	N	0.00407757	0.637646	0.0849165	0.082462	0	0.0679332	0.0363815	0.0848769	0.207006	0.118606	0.00435469	0.439151	0.0543149	0.0924382	0.161717	0.116785	0.11441	0.0152414	0.0185668	0.0181314	0.0149247	0	0.0456451	0	0	0.0988119			7.33e-05	2.51e-05
	16	97	N	0.00449977	0.699232	0.0858974	0.112816	0.0658895	0.0569703	0.0390516	0.0924863	0.159661	0.0791477	0.00337483	0.440656	0.036882	0.0699071	0.122538	0.0801923	0.0734426	0.00875848	0.0196865	0.0425067	0.0101245	0.0114905	0.032784	0.00281235	0.02049	0.199597			0.000849165	0.000822649
	16	144	N	0.00228738	0.733206	0.0638785	0.23856	0.0974155	0.0704042	0.0333016	0.0984919	0.275528	0.0973819	0.00467568	0.504704	0.0518697	0.0673768	0.135998	0.0931771	0.0828503	0.0177608	0.00797219	0.0238493	0.0176936	0.0094859	0.0306778	0	0.0122442	0.0826821			0.000316684	0.000267065
	16	312	N	0.00502147	0.815267	0.061771	0.278038	0	0.0969901	0.055305	0.143628	0.275218	0.143353	0	0.834458	0.0742903	0.102699	0.198383	0.152295	0.122648	0.022631	0.0192604	0.0198795	0.010662	0.00674115	0.0510402	0	0.00742903	0.169905			0.00030595	0.000221031
	17	0	N	0.0176204	0.388609	0.0410074	0	0.211765	0	0.0929074	0.154419	0.135517	0.122061	0.0054463	0.924589	0.0627926	0.0842574	0.209202	0.0935481	0.175243	0.0137759	0.0349204	0.0570259	0.011213	0.00897037	0.054463	0.0108926	0	0.7958			0.00159285	0.0054237
A- 1.8 or 17.4	17	4	N	0.00852785	1.00438	0.109245	0.0664584	0.110127									0.0613123	0.124095	0.0757215	0.0951297									0.365227	0.310384	0.122037	0.00159691	0.00252322
17.8	17	8	N	0.0112012	0.846701	0.0800277	0.11822	0.128071									0.0932531	0.13293	0.0824568	0.107693									0.335765	0.465186	0.0341433	0.000875905	0.00126626
	17	12	N	0.00998668	0.781573	0.0669876	0.0416368	0.114616	0.0791252	0.0308819	0.0986377	0.130288	0.0918774	0.00338011	0.520383	0.0397931	0.0791252	0.1498	0.0852709	0.0929529	0.00676021	0.0195124	0.0176687	0.022278	0.00491652	0.0542353	0	0	0.37934			0.000253988	0.000392632
	17	97	N	0.0166346	0.265488	0.02595	0	0.0663167	0	0.0467987	0.0829513	0.0700872	0.0414756	0.00332692	0.288333	0.0219577	0.0368179	0.0665385	0.0279462	0.053009	0.0106462	0.0310513	0.0201833	0	0	0.0237321	0	0	0.54495			0.00212685	0.00651737
	17	312	N	0.00899145	0.349642	0.0619158	0.0371039	0.0630539	0	0	0.0847928	0.0973125	0.0580461	0.00478026	0.340764	0.0221941	0.0426809	0.0734112	0.0386974	0.0487132	0.0114954	0.024698	0.0144546	0	0	0.0312993	0.0111539	0	0.282718			0.0005701	0.00292457
	18	0	N	0.0142922	0.465244	0.038397	0.0292244	0.190919	0.0825536	0.0863933	0.144416	0.155295	0.116258	0	0.833429	0.0603687	0.0797805	0.188359	0.0840469	0.131403	0.012799	0	0	0.0198385	0.00874599	0.0424501	0	0	0.530092			0.00105259	0.00142991
18.4	18	4	N	0.00881955	0.597481	0.043406	0.0235188	0.154602									0.131947	0.172932	0.0935564	0.133677									0.428699	0.795662	0.0586241	0.00123781	0.00210649
18.8	18	8	N	0.0110008	0.569065	0.0526744	0.0719582	0.152199									0.116609	0.161906	0.0962894	0.129292									0.322259	0.577089	0.0311905	0.00111118	0.00160948
	18	12	N	0.00690663	0.480791	0.0520225	0.0465641	0.117747	0.0534707	0.0385435	0.109392	0.103822	0.0842164	0.00579266	0.537158	0.0370953	0.0725196	0.149607	0.0623825	0.119975	0.0122537	0.041774	0.0197173	0.0164868	0.00345332	0.031971	0	0	0.275597			0.000324126	0.000996262
	18	25	N	0.0119968	0.31778	0.0422616	0.0363995	0.0597116	0	0	0.082342	0.0785248	0.0580756	0.0049078	0.235438	0.0268566	0.0387171	0.066528	0.0293105	0.0515319	0.0109062	0.0239937	0.0193585	0.00954295	0	0.0511229	0	0	0.339047			0.00078536	0.00197416
	18	97	N	0.00752174	0.267518	0.0305127	0.01774	0.0977826	0.0239844	0.0471173	0.086429	0.0911124	0.0678376	0.00368991	0.432003	0.0312223	0.0536456	0.11013	0.0552067	0.0976407	0.00894094	0.0307966	0.0466915	0.0109278	0.0131985	0.0315062	0	0	0.353238			0.00108962	0.00295883
	18	144	N	0.00973125	0.210071	0.0257955	0.0245598	0.10241	0.0511277	0.0574607	0.105963	0.101329	0.0695089	0	0.457369	0.0372259	0.054217	0.110133	0.0525179	0.0948411	0	0.0177634	0.0154464	0	0.0100402	0.0304295	0.010967	0.019617	0.380137			0.00227267	0.00429126
	18	312	N	0.00713165	0.257123	0.0424065	0.0716999	0.0441702	0.0331277	0	0.0847363	0.106208	0.054676	0.0122695	0.270466	0.018941	0.0369619	0.0650284	0.0354282	0.0399526	0.010199	0.0140332	0.0169473	0.00674823	0	0.0398759	0	0	0.189487			0.000810473	0.00110656
1.4	1	4	Y	0.00926249	0.517606	0.0505577	0.0999577	0.137908									0.138873	0.160871	0.112629	0.114237									0.159199	0.360722	0.0553176	0.000650175	0.000983367
B- 17.4 or 1.8	1	8	Y	0.0076121	0.203317	0.0144057	0.0130142	0.102149									0.0967473	0.0911815	0.0872527	0.0718648									0.203399	0.660943	0.0808683	0.000181643	0.000630135
	1	0	Y	0.010701	0.92191	0.0423177	0.0270769	0.141059	0.0539916	0.0578828	0.0920937	0.114144	0.0886888	0.0115117	0.512839	0.0359944	0.0517216	0.140897	0.0507488	0.0998763	0.00859325	0.12517	0.0356701	0.015403	0.00907966	0.0967957	0.00940394	0.0223749	0.399992			0.00206965	0.00411073
	1	12	Y	0.0106844	0.0648384	0	0	0.0481531	0.0237107	0.0403959	0.0513731	0.0567885	0.0475677	0.00292724	0.282186	0.0140508	0.0411277	0.0444941	0.0200516	0.0335169	0.00673266	0.00892809	0.0630821	0.0141971	0.00980626	0.0156607	0.00409814	0	0.362246			0	0.000310258
	1	25	Y	0.00767951	0.0288615	0	0	0.0240512	0.0358659	0.0355283	0.0478493	0.0437985	0	0	0.184308	0.0115615	0.0305493	0.0382288	0.0154434	0.0224478	0	0.0101268	0.0599171	0.01384	0.00902976	0.0263298	0.00708878	0	0.207431			0.000356577	0.00135872
	1	97	Y	0.00624515	0.0125835	0	0.00755011	0.0145409	0.0129564	0.0169644	0.0260991	0.0378438	0.0838901	0	0.169085	0.0113718	0.0304801	0.0268448	0.0129564	0.0113718	0	0	0.0518254	0	0.00848222	0.00233028	0	0.00233028	0.232282			0	0.00132188
	2	0	Y	0.0100547	0.849918	0.0635812	0.0542658	0.0869436	0.0517521	0.0669821	0.072453	0.0896051	0.0622504	0.0150821	0.397013	0.0243974	0.0520479	0.0955197	0.038888	0.0720094	0.00946325	0.105722	0.0211444	0.0100547	0.00813248	0.0876829	0.00650598	0.0230667	0.365962			0.00147811	0.00310232
2.4	2	4	Y	0.0111437	0.401916	0.0350231	0	0.141472									0.140092	0.153252	0.114621	0.119291									0.262885	0.323804	0.0272755	0.000474743	0.000968664
2.8	2	8	Y	0.00734765	0.118967	0.0104812	0.0112376	0.0988691									0.0835255	0.0767181	0.0488403	0.0651564									0.269594	0.555936	0.0418168	0.000263046	0.00092213
	2	12	Y	0.00767046	0.0493397	0	0	0.0196944	0.0152373	0.0215602	0.0238406	0.0377304	0	0.00217675	0.121173	0.0064266	0.0266393	0.0245662	0.0127496	0.0156519	0	0	0.221096	0	0	0.0115057	0	0	0.258412			0	0.000752973
	2	25	Y	0.0112682	0.0205479	0	0	0.0296619	0.0278391	0.0356274	0.039273	0.0361245	0.035296	0	0.163555	0.0111025	0.0304904	0.0427529	0.0152452	0.0245249	0.00613123	0	0.0518669	0.00712548	0.00845115	0.00894828	0.00878257	0.013091	0.408804			0.00033343	0.00273954
	2	97	Y	0.00491827	0.133039	0	0	0.0247143	0.0216404	0.0325835	0.0376862	0.0405142	0.032645	0	0.155725	0.0115579	0.0209026	0.0352886	0.0119883	0.0199805	0	0.0145089	0.0277267	0.00854549	0.00473383	0.0348582	0	0.0196116	0.153757			0	0.000502934
	2	144	Y	0.00440722	0.0726205	0	0	0.0226281	0	0.0367707	0.0225624	0.050716	0.026246	0	0.163857	0.0103274	0.0239437	0.0323635	0.0132875	0.0199312	0	0.00894601	0.0299297	0	0.00361787	0.0117745	0.00578859	0	0.162081			0	0.000339396
	2	312	Y	0.00973125	0.387448	0.0226161	0.0511792	0.0549635	0.0326177	0.0426193	0.0608203	0.0584776	0.050188	0.00261302	0.375374	0.0154078	0.0257698	0.0664068	0.0424391	0.0572161	0.00405469	0.0119839	0.513594	0	0.00729844	0.0309958	0.0115333	0.0195526	0.224179			0.00162554	0.00320546
	3	0	Y	0.0101143	0.757215	0.0608368	0	0.159414	0.0712531	0.075178	0.131184	0.112616	0.0988787	0.00966143	0.556136	0.0448351	0.0880096	0.147337	0.0551003	0.121372	0.0137373	0.205607	0.0304939	0.0126806	0.00679319	0.22025	0.00513263	0.00724607	0.368795			0	0.000173709
3.4	3	4	Y	0.00683894	1.20109	0.0797876	0.141053	0.155657									0.111346	0.141623	0.0950327	0.0937504									0.177741	0.332045	0.0305615	0.000872962	0.000995992
3.8	3	8	Y	0.0126968	0.316692	0.0179005	0.0239367	0.187434									0.150385	0.159647	0.114584	0.143412									0.258516	0.501421	0.0323665	0.0009798	0.00203108
	3	12	Y	0.00672042	0.0609929	0	0	0.0389988	0.0216886	0.0218923	0.0461265	0.0515232	0.0439882	0.00224014	0.299873	0.0124226	0.0482649	0.0425627	0.0193467	0.0325839	0.00529488	0	0.0443955	0.00855327	0.00560035	0.00946969	0.00529488	0.00560035	0.252525			0	0.000842047
	3	25	Y	0.00618213	0.0801683	0	0	0.0333037	0.0222357	0.0222357	0.0351983	0.0432749	0	0	0.141491	0.00837579	0.0306115	0.0413804	0.0157545	0.0259251	0	0.0104697	0.0372922	0.00458674	0.00737867	0.0173499	0	0	0.24918			0	0.00115144
	3	97	Y	0.00542111	0.0191165	0	0	0.0125542	0	0	0.0431787	0.0237768	0	0	0.0792243	0.0102716	0.0101765	0	0.00827433	0.0162633	0	0	0.495604	0	0	0.0146465	0	0	0.233964			0.000326701	0.00164915
	3	144	Y	0.00437975	0.0699157	0	0	0.0229136	0.0156496	0.0379222	0.0391507	0.0403791	0.0317265	0	0.13668	0.00934702	0.0204032	0.0335425	0.0137268	0.0189611	0.00518092	0.00822538	0.0292695	0	0.00336493	0.0109494	0	0	0.131927			0	0.00060427
	3	312	Y	0.0063548	0.725793	0.0334188	0.25935	0.170533	0.111172	0.0598846	0.131432	0.231763	0.106835	0.00642956	0.865598	0.0607818	0.0894157	0.182121	0.11805	0.100555	0.0172701	0.0206344	0.0554736	0.026092	0.00814909	0.0319235	0.0118124	0.0402221	0.186233			0.00149572	0.00173992
	4	0	Y	0.00476639	1.22067	0.151786	0.205224	0.143529	0.067468	0.0431661	0.106069	0.107076	0.0920384	0.0068475	0.497652	0.0408836	0.0564583	0.127753	0.0687435	0.0994901	0.0296054	0.0428304	0.0273229	0.0464556	0.00637757	0.0859965	0.00550485	0.0185285	0.165951			0.00093105	0.00116632
4.4	4	4	Y	0.0121404	0.865515	0.0889049	0.0451995	0.129248									0.122524	0.1384	0.108143	0.104034									0.46619	0.17837	0.039036	0.00130391	0.00354032
	4	12	Y	0.00734749	0.109144	0.0101529	0.0129583	0.0840286	0.0362031	0	0.0716046	0.0852309	0.0253822	0.00387413	0.50003	0.0193707	0.0705359	0.0704023	0.0386077	0.0570432	0.00547722	0.00681313	0.0124239	0	0	0.0177676	0	0	0.329969			0	0.00231822
	4	25	Y	0.00743738	0.174132	0	0	0.038157	0.0344383	0.0357318	0	0	0	0	0.213582	0	0.0234439	0.0465645	0.0190785	0.0253841	0	0	0.0468879	0	0.0140664	0.0129346	0.00355701	0.0281327	0.399517			0.000776219	0.00288309
	4	97	Y	0.0110757	0.0291713	0	0	0.0241794	0	0	0	0	0	0	0.0903219	0.00889179	0.0779982	0.0137277	0	0.00701984	0	0.106078	0.0628665	0	0	0.453326	0.0043679	0	0.390459			0	0.000126108
	4	144	Y	0.0060982	0.041308	0	0	0.0211985	0.0243928	0.0643214	0.0625065	0.0570617	0.031217	0	0.166031	0.0148099	0.016407	0.035718	0.0163345	0.0187302	0	0.0090747	0.0217793	0.00559001	0.00624339	0.0207629	0	0.0309992	0.180623			0.000447473	0.00133714
	4	312	Y	0.00573237	0.481372	0.0670981	0.181893	0.0543105	0.0346882	0.0378483	0.0766521	0.14985	0.0450506	0.0045565	0.322189	0.0257222	0.0428458	0.0562213	0.0310871	0.0399061	0.0144044	0.0143309	0.0216066	0.0208717	0.00801062	0.0173441	0.00426253	0.0308666	0.182848			0.00127277	0.00249696
	6	0	Y	0.0127052	0.859953	0.0722284	0.0358531	0.122005	0.0699658	0.0516911	0.103208	0.121135	0.0918954	0.00469919	0.483147	0.0410744	0.0730986	0.136277	0.0605674	0.119742	0.00974648	0.0771016	0.023496	0.0179266	0.00870221	0.0751871	0.00487324	0.0294135	0.429541			0.00219789	0.00225674
6.4	6	4	Y	0.00952021	0.394546	0.0374783	0.0192814	0.18221									0.14208	0.180161	0.126534	0.138826									0.299947	0.268012	0.0661594	0.00100385	0.00143249
6.8	6	8	Y	0.00918807	0.306339	0.0281907	0	0.146278									0.139596	0.163715	0.111405	0.159016									0.258728	0.539695	0.0530402	0.000960571	0.00149525
	6	12	Y	0.0129615	0.108373	0	0	0.0640874	0.0158418	0.0111613	0.0559865	0.0594069	0.043385	0.00306035	0.315396	0.0138616	0.0655276	0.0536462	0.0192622	0.0441051	0.00540062	0	0	0	0	0.0381644	0.0034204	0	0.442851			0	0
	6	25	Y	0.00687044	0.203861	0	0	0.0316491	0	0.0339017	0	0	0.0186966	0	0.132904	0.0126146	0.0264681	0.0417858	0.0184714	0.0244408	0	0.0147546	0.0653255	0.00901042	0.00844727	0.0495573	0	0	0.280224			5.15e-05	0.00172965
	6	97	Y	0.00610588	0.0440011	0	0	0.0212252	0	0.0249081	0.0431289	0.0335339	0.0314986	0.00077535	0.134329	0.00959496	0.0218067	0.0425473	0.01667	0.0223882	0	0	0.0320801	0.00387675	0.00610588	0.00911036	0	0.0194807	0.238905			0	0.000362014
	6	144	Y	0.0124981	0.0804702	0	0	0.0302586	0	0.0535006	0.0385906	0.062052	0.033109	0	0.183305	0.00898986	0.0179797	0.0353016	0.0122788	0.0179797	0	0.00855133	0.0192953	0	0.0265311	0.0146907	0.00504309	0	0.542242			0	0.00274171
	6	312	Y	0.00417342	0.297888	0.0604752	0.0270878	0.0607114	0.0299226	0.0433091	0.0666959	0.0891379	0.0481912	0.00212608	0.216545	0.0225207	0.0253555	0.0761452	0.0334661	0.060239	0.00834684	0.0200797	0.0159062	0.0111816	0.00346473	0.03134	0	0	0.194182			0.00152926	0.00321571
7.4	7	4	Y	0.0127736	1.23398	0.139711	0.179495	0.0783711									0.179096	0.267047	0.241633	0.223936									0.327056	0.146497	0.0312686	0.00192854	0.00164273
7.8	7	8	Y	0.00635277	0.17418	0.0164982	0.0145071	0.10373									0.0950071	0.0843875	0.056606	0.0687426									0.236759	0.615176	0.0533822	0.000172264	0.000865911
	7	12	Y	0.012504	0.0436782	0	0	0.0299752	0.0346	0.0387109	0.0445347	0.0500158	0	0.00342574	0.243056	0.00942079	0.0438495	0.0328871	0.0143881	0.0214109	0	0	0	0	0.0102772	0.00274059	0.00633762	0	0.424792			0.000558066	0.00227176
	7	25	Y	0.0115333	0.02076	0	0	0.0241152	0	0	0.0455042	0.043617	0.0109042	0	0.140287	0.00943636	0.0272606	0.029777	0.0123721	0.0146788	0	0	0.0568279	0	0.0121624	0.0176145	0.0127915	0	0.520678			0.000568475	0.00394709
	7	97	Y	0.0168334	0.105312	0	0	0.012817	0.0117538	0.0342574	0.0257521	0.0325446	0.0207316	0	0.085998	0.00950939	0.058592	0.021027	0.00584739	0.00874155	0	0.120374	0.0378013	0	0.00555207	0.870257	0.00153568	0.0147661	0.147661			0	0.000595314
	7	144	Y	0.00858496	0.0533308	0	0	0.0299173	0.0179504	0.0338195	0.0447459	0.0714113	0.0383722	0	0.176642	0.00975564	0.0221128	0.0403233	0.0145684	0.0221128	0.00533308	0.0117068	0.0161293	0	0.00832481	0.0937842	0.00728421	0.00988571	0.320635			0	0.00239023
	7	312	Y	0.00809575	0.247481	0.04845	0.0201771	0.0536811	0	0	0	0.150207	0.0640187	0	0.222322	0.0189316	0.0427207	0.0508164	0.0194298	0.0417243	0	0	0	0	0	0.0276501	0	0	0.310379			0.000570487	0.0041381
	10	0	Y	0.00485004	0.577841	0.0839606	0.0965432	0.0547231	0.00910526	0.0183478	0.0968178	0.112969	0.0161515	0.00640571	0.237881	0.0258059	0.0533962	0.0804832	0.038297	0.0394409	0.008968	0.0333555	0.0217794	0.00242502	0.00150992	0.121571	0	0	0.113427			0.000147205	0.000516111
10.4	10	4	Y	0.00968659	1.22703	0.13346	0.164166	0.12447									0.234188	0.281544	0.225007	0.236593									0.157518	0.143273	0.00443177	0.000931432	0.00101867
10.8	10	8	Y	0.0106298	0.365594	0.0226929	0.0609125	0.197309									0.144159	0.190501	0.1143	0.153356									0.296321	0.59312	0.0409666	0.00110561	0.00236496
	10	12	Y	0.00515235	0.0599456	0	0	0.0565767	0.0361655	0.0176369	0.0523162	0.0579639	0.0407234	0.041516	0.417538	0.0158534	0.068764	0.0466684	0.0216993	0.0453803	0.00614318	0	0.0132772	0	0.00554868	0.00326976	0.0060441	0.00822394	0.246817			0	0.000620777
	10	25	Y	0.0206259	0.0379001	0	0	0.0397049	0	0.0458927	0	0	0.027845	0	0.229206	0.0110864	0.0281028	0.045377	0.0183055	0.0275872	0	0	0.162429	0	0.0105708	0.0252668	0.00876602	0	0.644303			0.000625759	0.00367657
	10	97	Y	0.00684316	0.0284532	0	0	0.0183685	0	0	0.0424997	0.0446607	0.0396183	0	0.160874	0.0128459	0.0362568	0.0334955	0.0122457	0.0165677	0	0	0.149109	0	0	0.0170479	0	0.028093	0.297858			0.000171101	0.00117389
	10	144	Y	0.00327261	0.165737	0.029857	0	0.0378367	0.0144802	0.0735665	0.0633452	0.0828015	0.0326813	0	0.230786	0.0149733	0.0296328	0.0417818	0.016901	0.0255084	0	0.0194563	0.0329951	0	0.00425887	0.0156906	0	0	0.110507			1.88e-05	0.000397525
	10	312	Y	0.00872665	0.731388	0.102951	0.163212	0.0511806	0	0.0327839	0.0921016	0.255196	0.0694594	0	0.5486	0.0448125	0.0752379	0.102361	0.065214	0.0711104	0.016274	0.0113211	0.0187505	0.0612045	0.0103776	0.0160382	0	0	0.29364			0.00201567	0.000854048
	11	0	Y	0.00591531	0.984489	0.125405	0.267281	0.123948	0.0814492	0.05706	0.149248	0.260911	0.110116	0.00336718	0.686176	0.0515997	0.0880016	0.182191	0.116395	0.096192	0.0150158	0.0217501	0.0216591	0.00755339	0.00828143	0.0475955	0.00864545	0.0659784	0.2246			0.00214082	0.0017252
11.4	11	4	Y	0.00678035	0.320272	0.0420116	0.0336358	0.109416									0.089474	0.120584	0.0787052	0.099711									0.326387	0.0840231	0.0337688	0.00247815	0.00390176
11.8	11	8	Y	0.00832759	0.352388	0.0333103	0.0739256	0.143322									0.124183	0.164506	0.119362	0.129735									0.364368	0.47438	0.09248	0.0010632	0.00290866
	11	12	Y	0.0100892	0.0719597	0	0.00845712	0.0477753	0.0170626	0.0166175	0.0517813	0.0597933	0.0295257	0.00178045	0.242734	0.0103859	0.0594966	0.0385763	0.02003	0.0330866	0	0	0	0	0	0.0166175	0	0	0.368404			0	0.00067435
	11	25	Y	0.0119223	0.430217	0	0	0.0342449	0	0	0	0.0540308	0	0	0.147126	0.0101466	0.0225762	0.0383035	0.0164883	0.0251129	0	0.0243519	0.0981686	0.010654	0.0243519	0.0606261	0	0	0.629091			0.00138121	0.00561282
	11	97	Y	0.00594953	0.0887794	0	0	0.0304431	0	0	0.0479826	0.0344609	0.0433466	0	0.134521	0.0114355	0.0293613	0.0435784	0.0187758	0.0282023	0	0	0.10431	0	0	0.0168441	0.00610406	0	0.191312			0	0.000441122
	11	144	Y	0.0212738	0.270538	0.0630186	0	0.0682367	0	0.0786729	0.0862993	0.115601	0.0373295	0	0.460798	0.0192668	0.029703	0.0489698	0.0289002	0.0349211	0	0.0276961	0.0385336	0	0.0413434	0.0333155	0.00280975	0.0172599	1.00027			0.00178653	0.00725159
	11	312	Y	0.00637015	0.744503	0.0700717	0.143362	0.0921996	0.0776488	0.0509612	0.106214	0.272911	0.120295	0.00402326	0.759322	0.0595442	0.0929372	0.170988	0.116943	0.105812	0.0130756	0.0152213	0.0166965	0.0187081	0.00657132	0.0425124	0	0.0265535	0.166295			0.000882639	0.00060901
	13	0	Y	0.00600929	1.31062	0.10639	0.305289	0.070842	0	0.0501057	0.263055	0.456283	0.222259	0.00626321	0.370122	0.100381	0.150402	0.343292	0.22903	0.190774	0.0198899	0.0135421	0.0171815	0.0220905	0.0091409	0.0574692	0.00236986	0.0269995	0.210495			0.000783185	0.000373235
13.4	13	4	Y	0.00913134	0.875648	0.0934761	0.0735313	0									0.127478	0.131083	0.10441	0.101406									0.29773	0.146462	0.0258321	0.00138388	0.0014532
13.8	13	8	Y	0.00938376	0.369868	0.0277295	0.0594656	0.167537									0.157942	0.159735	0.108388	0.141284									0.259793	0.417946	0.0667407	0.00103446	0.0019068
	13	12	Y	0.011931	0.0504228	0	0	0.051275	0.0184647	0.0272709	0.0384918	0.0541158	0.0424688	0.00198851	0.339324	0.0129253	0.0488604	0.0441732	0.0200271	0.0322422	0.0051133	0	0	0	0	0.0230099	0.0035509	0	0.351823			0	0.000847279
	13	25	Y	0.00800731	0.0267613	0	0	0.031081	0.0256023	0.0185432	0.0394044	0.0389829	0.056578	0	0.149083	0.00916626	0.0370865	0.0370865	0.01612	0.0244434	0	0.0090609	0.0308703	0.00642692	0.00895554	0.00779659	0	0	0.261923			0	0.0011145
	13	97	Y	0.00587935	0.0102154	0	0	0.013302	0.032116	0.0298377	0.0446831	0.0390242	0.0586466	0	0.154627	0.00933348	0.0303522	0.0245463	0.009113	0.0108033	0	0	0.0441686	0	0.00609983	0.0110238	0.00514444	0	0.18079			0.000181282	0.000787361
	13	144	Y	0.00298744	0.169958	0.0180876	0	0.0241168	0.02227	0.0480706	0.0374245	0.0598575	0.0271586	0	0.154261	0.00950549	0.022433	0.0265611	0.0112436	0.0147743	0	0.0286794	0.0254204	0.00575761	0.00320471	0.0344914	0	0	0.135467			0	0.000171503
	13	312	Y	0.00770111	0.343066	0.0848039	0.0511574	0.0589502	0	0.055558	0.0870042	0.0870042	0.0483153	0.00330048	0.366353	0.0223699	0.0390556	0.0782946	0.0398808	0.0635342	0.00870959	0.0199862	0.018611	0	0.00614255	0.0262205	0	0	0.225716			0.000965785	0.00113666

## Sheet: Sheet3
Row Labels	Average of Alanine	StdDev of Alanine2	Average of Asparagine	StdDev of Asparagine2	Average of Aspartate	StdDev of Aspartate2	Average of Glutamine2	StdDev of Glutamine	Average of Glutamate2	StdDev of Glutamate	Average of Glycine	StdDev of Glycine2	Average of Sarcosine	StdDev of Sarcosine2	Average of Lysine	StdDev of Lysine2	Average of Methionine	StdDev of Methionine2	Average of Threonine	StdDev of Threonine2	Average of Leucine	StdDev of Leucine2	Average of Isoleucine	StdDev of Isoleucine2	Average of Valine2	StdDev of Valine	Average of BA1N	StdDev of BA1N2	Average of BA2N	StdDev of BA2N2	Average of Acetate	StdDev of Acetate	Average of Butyrate	StdDev of Butyrate	Average of Formate	StdDev of Formate	Average of Propionate	StdDev of Propionate
0																															0.795418	0.279284	0.0808921	0.0925321	0.0100669	0.00350781	0.075985	0.0334328
N	0.152227	0.0379729	0.0650416	0.0276994	0.0681953	0.026195	0.125677	0.0261548	0.161981	0.0363114	0.100817	0.0329807	0.00487446	0.0026645	0.692605	0.150026	0.0509759	0.0112747	0.0796239	0.0106639	0.169634	0.0325225	0.0875752	0.0188126	0.130055	0.0245738	0.00179684	0.000653855	0.00254392	0.00140191	0.671055	0.263354	0.0426259	0.0368126	0.0117801	0.00304313	0.0650267	0.0276047
Y	0.112808	0.0376576	0.0506231	0.030078	0.0525517	0.0170447	0.126766	0.0599189	0.171842	0.12687	0.0977848	0.0582167	0.00797975	0.00386356	0.467621	0.134196	0.0456214	0.0239459	0.0766419	0.0335622	0.156719	0.0816007	0.0822213	0.0642589	0.104862	0.043692	0.00121849	0.00088691	0.00167805	0.00140718	0.935326	0.238254	0.123942	0.118412	0.00813954	0.00308588	0.0883132	0.0368224
4																															0.750008	0.302626	0.06681	0.0532966	0.0092821	0.00172775	0.0771259	0.0375121
N	0.093182	0.0279826																	0.0844254	0.0350634	0.116544	0.0312235	0.0697338	0.0253404	0.0897538	0.0287712	0.000994353	0.000357051	0.00163479	0.000803059	0.718061	0.214222	0.0495845	0.0325892	0.0088667	0.00126971	0.0764285	0.0373
Y	0.117639	0.0527062																	0.142795	0.042088	0.174952	0.0590201	0.13408	0.0579605	0.136865	0.0546882	0.00122529	0.000637294	0.0017708	0.00113652	0.781956	0.382655	0.0840355	0.0656236	0.0096975	0.00208398	0.0778233	0.0399728
8																															0.516631	0.250077	0.0541863	0.0319684	0.00856661	0.00220861	0.0468948	0.0278308
N	0.114834	0.0216266																	0.0832281	0.018605	0.123766	0.0201096	0.0687279	0.0135649	0.102276	0.0175917	0.000618393	0.000260256	0.000934625	0.000390363	0.730599	0.0862261	0.0737964	0.0208044	0.00823264	0.00243204	0.0695558	0.0163463
Y	0.143329	0.0390865																	0.123943	0.0285841	0.136299	0.0444968	0.0950923	0.0279353	0.116571	0.0406884	0.000720074	0.000429183	0.00164062	0.000803076	0.275918	0.0967761	0.0321249	0.0281183	0.00894232	0.00202115	0.0214011	0.00787508
12																															0.418074	0.384783	0.0292498	0.033115	0.00905201	0.00342126	0.0347823	0.0385142
N	0.106932	0.0303183	0.0585339	0.02627	0.0339939	0.015331	0.109283	0.0225211	0.106566	0.028582	0.082641	0.013091	0.00497781	0.00101102	0.479	0.109519	0.0373527	0.00735537	0.0660881	0.0157088	0.132859	0.0261053	0.0622119	0.0192669	0.095561	0.0189801	0.000415026	0.000393898	0.000690201	0.000406859	0.767405	0.198652	0.0561202	0.0261188	0.00865281	0.0040753	0.0684366	0.0243371
Y	0.0489516	0.0188421	0.0243305	0.00891506	0.021694	0.0127195	0.0484506	0.013005	0.0569521	0.0125993	0.0303379	0.0186227	0.00699882	0.0129629	0.306812	0.108404	0.0127464	0.00376144	0.0525629	0.0146311	0.0442196	0.0128925	0.0206847	0.00733104	0.0350023	0.0125244	6.20073e-05	0.000186022	0.00095974	0.000804315	0.0687437	0.0242542	0.00237949	0.0048539	0.0094512	0.00281187	0.0011281	0.0033843
25																															0.327743	0.330326	0.0230633	0.0491032	0.00878799	0.00520688	0.0268049	0.0333882
N	0.0776294	0.0388202	0.0419888	0.0271115	0.0375231	0.0255383	0.0894768	0.013144	0.129829	0.0643504	0.0660035	0.0274132	0.0041612	0.00205746	0.331902	0.182424	0.0370057	0.011879	0.0625287	0.0160661	0.110519	0.0326986	0.056932	0.0270931	0.0808627	0.0225475	0.000936794	0.000621666	0.00146988	0.00113178	0.568554	0.320414	0.0490094	0.0637015	0.00723365	0.00581475	0.0569604	0.0241868
Y	0.0317743	0.00542383	0.0162201	0.0159273	0.0252734	0.0164064	0.0230255	0.0221434	0.0288699	0.0221817	0.0165911	0.0200415	0	0	0.166838	0.0346292	0.00927667	0.00371876	0.0285099	0.00437069	0.0401396	0.00504377	0.0163643	0.00206336	0.0238383	0.00369888	0.000454796	0.000447828	0.00269038	0.00152808	0.11369	0.137343	0	0	0.0101696	0.0044805	0	0
97																															0.359546	0.422012	0.0430351	0.0924048	0.00761971	0.00400122	0.0396323	0.0490933
N	0.0986721	0.0477114	0.0486934	0.0295297	0.0518703	0.0101031	0.092761	0.0309121	0.125115	0.062518	0.0754754	0.0300429	0.00522422	0.00183021	0.448416	0.225978	0.037545	0.0205681	0.059973	0.0258964	0.120791	0.0559562	0.0668114	0.0425898	0.0798709	0.0234685	0.00122097	0.000672198	0.00230373	0.00200179	0.666795	0.404982	0.0852312	0.118879	0.00754258	0.00436667	0.0792647	0.0398427
Y	0.0191272	0.00640075	0.0087185	0.0118409	0.0153946	0.0154143	0.0345567	0.0151934	0.0318177	0.0133055	0.0344863	0.0267147	8.615e-05	0.00025845	0.129412	0.0351317	0.0105347	0.00132507	0.0351029	0.0208259	0.026784	0.0140264	0.0106523	0.00566149	0.0157043	0.0069544	7.54538e-05	0.00012126	0.000773308	0.000503966	0.0522968	0.0451137	0.000838901	0.0025167	0.00769684	0.00386517	0	0
144																															0.310805	0.292375	0.0673592	0.113024	0.0073218	0.00470924	0.0358807	0.0316018
N	0.0998867	0.0471039	0.0639368	0.0341872	0.0378481	0.0174732	0.105522	0.0365997	0.199146	0.109628	0.0888553	0.0352258	0.0036486	0.00179474	0.550701	0.240767	0.0462389	0.0207057	0.0679541	0.0287808	0.139405	0.063365	0.087171	0.048207	0.0857948	0.0288181	0.00133567	0.000864209	0.00200385	0.00175654	0.506125	0.299478	0.134718	0.130396	0.00670584	0.00274489	0.0578911	0.0226085
Y	0.0321383	0.0156003	0.0118429	0.0103215	0.0533306	0.0172897	0.0493281	0.0201246	0.067485	0.02323	0.03223	0.00426807	0	0	0.209045	0.105353	0.0121219	0.00377171	0.0228269	0.00487116	0.0368202	0.0068021	0.0159051	0.00558458	0.0216148	0.0062183	0.0002816	0.000627681	0.00190417	0.00236838	0.115485	0.0793181	0	0	0.00793776	0.00625463	0.0138704	0.0228374
312																															0.518871	0.22839	0.105598	0.0857413	0.00720068	0.00249687	0.062905	0.0227778
N	0.0620042	0.0333366	0.0399403	0.0359152	0.0327431	0.0201849	0.0932805	0.0300734	0.152034	0.08121	0.077925	0.0366659	0.00444632	0.00365688	0.467834	0.234207	0.0388435	0.0203722	0.0620689	0.0235134	0.109407	0.0495893	0.0724747	0.0445596	0.0752397	0.0351255	0.000925751	0.00077816	0.00138145	0.00102907	0.540207	0.254836	0.099749	0.0892506	0.00728067	0.00310609	0.0643889	0.0206814
Y	0.0745662	0.0409424	0.0357561	0.0402191	0.0403706	0.0186357	0.077615	0.0386163	0.161818	0.0826266	0.0690442	0.0289731	0.00288111	0.00220785	0.459538	0.242792	0.0337613	0.0184952	0.0541673	0.0275516	0.0979194	0.051072	0.0583136	0.0387589	0.0675121	0.0244175	0.00129473	0.000467153	0.00217448	0.00128547	0.494867	0.2092	0.112177	0.0872154	0.00711069	0.00179064	0.0612356	0.0262879
Grand Total
		SCFA				Branch Chained Amino Acids			Bile Acids
		Acetate	Butyrate	Formate	Propionate	Leucine	Isoleucine	Valine	Bile Acids 1	Bile Acids 2
0	Control	0.671±0.263	0.043±0.037	0.012±0.003	0.065±0.028	0.170±0.033	0.088±0.019	0.130±0.025	0.0018±0.0007	0.0025±0.0014
	Treated	0.935±0.238	0.124±0.118	0.008±0.003	0.088±0.037	0.157±0.082	0.082±0.064	0.105±0.044	0.0012±0.0009	0.0017±0.0014
4	Control	0.718±0.214	0.050±0.033	0.009±0.002	0.076±0.037	0.117±0.031	0.070±0.025	0.090±0.029	0.0010±0.0004	0.0016±0.0008
	Treated	0.782±0.383	0.084±0.066	0.010±0.002	0.078±0.040	0.175±0.059	0.134±0.058	0.137±0.055	0.0012±0.0006	0.0018±0.0011
8	Control	0.731±0.086	0.074±0.021	0.008±0.002	0.070±0.016	0.124±0.020	0.069±0.014	0.102±0.018	0.0006±0.0003	0.0009±0.00004
	Treated	0.276±0.097	0.032±0.028	0.009±0.002	0.021±0.008	0.136±0.044	0.095±0.028	0.117±0.041	0.0007±0.0004	0.0016±0.0008
12	Control	0.767±0.199	0.056±0.026	0.009±0.004	0.068±0.024	0.133±0.026	0.062±0.019	0.096±0.019	0.0004±0.0004	0.0007±0.0004
	Treated	0.069±0.024	0.002±0.005	0.009±0.003	0.001±0.003	0.044±0.013	0.021±0.007	0.035±0.013	0.0001±0.0002	0.0010±0.0008
25	Control	0.569±0.320	0.049±0.064	0.007±0.006	0.057±0.024	0.111±0.033	0.057±0.027	0.081±0.023	0.0009±0.0006	0.0015±0.0011
	Treated	0.114±0.127		0.010±0.004	0.000±0.000	0.040±0.005	0.016±0.002	0.024±0.004	0.0005±0.0004	0.0027±0.0015
97	Control	0.667±0.405	0.085±0.119	0.008±0.004	0.079±0.040	0.121±0.056	0.067±0.043	0.080±0.023	0.0012±0.0007	0.0023±0.0020
	Treated	0.052±0.045	0.001±0.003	0.008±0.004		0.027±0.014	0.011±0.006	0.016±0.007	0.0001±0.0001	0.0008±0.0005
144	Control	0.506±0.299	0.135±0.130	0.007±0.003	0.058±0.023	0.139±0.063	0.087±0.048	0.086±0.029	0.0013±0.0009	0.0020±0.0018
	Treated	0.115±0.079		0.008±0.006	0.014±0.023	0.037±0.007	0.016±0.006	0.022±0.006	0.0003±0.0006	0.0019±0.0024
312	Control	0.540±0.255	0.100±0.089	0.007±0.003	0.064±0.021	0.109±0.050	0.072±0.045	0.075±0.035	0.0009±0.0008	0.0014±0.0010
	Treated	0.495±0.209	0.112±0.087	0.007±0.002	0.061±0.026	0.098±0.051	0.058±0.039	0.068±0.024	0.0013±0.0005	0.0022±0.0013
		Amino Acids
		Alanine	Asparagine	Aspartate	Glutamine	Glutamate	Glycine	Lysine	Methionine	Sarcosine	Threonine
0	Control	0.152±0.038	0.065±0.028	0.068±0.026	0.126±0.026	0.162±0.036	0.101±0.033	0.69±0.150	0.051±0.011	0.005±0.003	0.080±0.011
	Treated	0.113±0.038	0.051±0.030	0.053±0.017	0.127±0.060	0.172±0.127	0.098±0.058	0.468±0.134	0.046±0.024	0.008±0.004	0.077±0.034
4	Control	0.093±0.028									0.084±0.035
	Treated	0.118±0.053									0.143±0.042
8	Control	0.115±0.022									0.083±0.019
	Treated	0.143±0.039									0.124±0.029
12	Control	0.107±0.030	0.059±0.026	0.034±0.015	0.109±0.023	0.107±0.029	0.083±0.013	0.479±0.110	0.037±0.007	0.005±0.001	0.066±0.016
	Treated	0.049±0.019	0.024±0.009	0.022±0.013	0.048±0.013	0.057±0.013	0.030±0.019	0.307±0.108	0.013±0.004	0.007±0.013	0.053±0.015
25	Control	0.078±0.039	0.042±0.027	0.038±0.026	0.089±0.013	0.130±0.064	0.066±0.027	0.332±0.182	0.037±0.007	0.004±0.002	0.063±0.016
	Treated	0.032±0.005	0.016±0.016	0.025±0.016	0.023±0.022	0.029±0.022	0.017±0.020	0.167±0.035	0.009±0.004		0.029±0.004
97	Control	0.099±0.048	0.049±0.030	0.052±0.010	0.093±0.031	0.125±0.063	0.075±0.030	0.448±0.226	0.038±0.021	0.005±0.002	0.060±0.026
	Treated	0.019±0.006	0.009±0.012	0.015±0.015	0.035±0.015	0.032±0.013	0.034±0.027	0.129±0.035	0.010±0.001	<0.001	0.035±0.021
144	Control	0.100±0.047	0.064±0.034	0.038±0.017	0.106±0.037	0.199±0.110	0.089±0.035	0.551±0.241	0.046±0.021	0.004±0.002	0.068±0.029
	Treated	0.032±0.016	0.012±0.010	0.053±0.017	0.049±0.020	0.067±0.023	0.032±0.004	0.209±0.105	0.012±0.004		0.023±0.005
312	Control	0.062±0.033	0.040±0.036	0.033±0.020	0.093±0.030	0.152±0.081	0.0778±0.037	0.468±0.234	0.039±0.020	0.004±0.004	0.062±0.024
	Treated	0.075±0.041	0.036±0.040	0.040±0.019	0.078±0.039	0.162±0.083	0.069±0.029	0.460±0.243	0.034±0.018	0.003±0.002	0.054±0.028
		Acetoacetate	Acetoin	Ethanol	B-Hydroxybutyrate	Isopropanol	Lactate	DSS-d6
0	Control	0.012±0.006	0.043±0.026	0.030±0.019	0.008±0.010	0.006±0.004	0.055±0.020	0.476±0.138
	Treated	0.014±0.007	0.078±0.065	0.025±0.006	0.017±0.013	0.007±0.003	0.099±0.054	0.285±0.120
4	Control						0.096±0.083	0.292±0.131
	Treated						0.035±0.018	0.275±0.100
8	Control						0.049±0.029	0.273±0.068
	Treated						0.058±0.021	0.268±0.047
12	Control	0.013±0.006	0.025±0.015	0.021±0.005	0.016±0.010	0.005±0.003	0.067±0.030	0.330±0.113
	Treated	0.003±0.003	0.002±0.004	0.039±0.072	0.003±0.005	0.003±0.004	0.015±0.011	0.338±0.073
25	Control	0.015±0.011	0.032±0.013	0.127±0.280	0.021±0.042	0.006±0.005	0.041±0.017	0.305±0.176
	Treated	0.001±0.002	0.008±0.009	0.068±0.040	0.006±0.005	0.011±0.005	0.025±0.018	0.400±0.166
97	Control	0.014±0.009	0.030±0.014	0.075±0.101	0.028±0.048	0.008±0.005	0.035±0.014	0.274±0.126
	Treated		0.027±0.049	0.112±0.149	0.001±0.003	0.003±0.003	0.159±0.304	0.230±0.077
144	Control	0.011±0.009	0.016±0.006	0.020±0.009	0.010±0.014	0.006±0.004	0.033±0.010	0.233±0.100
	Treated	0.001±0.002	0.015±0.009	0.027±0.007	0.001±0.003	0.012±0.014	0.029±0.028	0.323±0.309
312	Control	0.015±0.007	0.020±0.009	0.018±0.007	0.012±0.015	0.004±0.005	0.032±0.012	0.228±0.074
	Treated	0.010±0.006	0.014±0.007	0.083±0.175	0.017±0.021	0.006±0.003	0.028±0.009	0.223±0.053

## Sheet: Sheet4
		SCFA					Branch Chained Amino Acids				Bile Acids
Hour		Acetate*	Butyrate	Formate	Propionate*		Leucine*	Isoleucine	Valine*		Bile Acids 1	Bile Acids 2
0	Control	0.671±0.263	0.043±0.037	0.012±0.003	0.065±0.028		0.170±0.033	0.088±0.019	0.130±0.025		0.0018±0.0007	0.0025±0.0014
	Treated	0.935±0.238	0.124±0.118	0.008±0.003	0.088±0.037		0.157±0.082	0.082±0.064	0.105±0.044		0.0012±0.0009	0.0017±0.0014
4	Control	0.718±0.214	0.050±0.033	0.009±0.002	0.076±0.037		0.117±0.031	0.070±0.025	0.090±0.029		0.0010±0.0004	0.0016±0.0008
	Treated	0.782±0.383	0.084±0.066	0.010±0.002	0.078±0.040		0.175±0.059	0.134±0.058	0.137±0.055		0.0012±0.0006	0.0018±0.0011
8	Control	0.731±0.086	0.074±0.021	0.008±0.002	0.070±0.016		0.124±0.020	0.069±0.014	0.102±0.018		0.0006±0.0003	0.0009±0.00004
	Treated	0.276±0.097	0.032±0.028	0.009±0.002	0.021±0.008		0.136±0.044	0.095±0.028	0.117±0.041		0.0007±0.0004	0.0016±0.0008
12	Control	0.767±0.199	0.056±0.026	0.009±0.004	0.068±0.024		0.133±0.026	0.062±0.019	0.096±0.019		0.0004±0.0004	0.0007±0.0004
	Treated	0.069±0.024	0.002±0.005	0.009±0.003	0.001±0.003		0.044±0.013	0.021±0.007	0.035±0.013		0.0001±0.0002	0.0010±0.0008
25	Control	0.569±0.320	0.049±0.064	0.007±0.006	0.057±0.024		0.111±0.033	0.057±0.027	0.081±0.023		0.0009±0.0006	0.0015±0.0011
	Treated	0.114±0.127	nd	0.010±0.004	nd		0.040±0.005	0.016±0.002	0.024±0.004		0.0005±0.0004	0.0027±0.0015
97	Control	0.667±0.405	0.085±0.119	0.008±0.004	0.079±0.040		0.121±0.056	0.067±0.043	0.080±0.023		0.0012±0.0007	0.0023±0.0020
	Treated	0.052±0.045	0.001±0.003	0.008±0.004	nd		0.027±0.014	0.011±0.006	0.016±0.007		0.0001±0.0001	0.0008±0.0005
144	Control	0.506±0.299	0.135±0.130	0.007±0.003	0.058±0.023		0.139±0.063	0.087±0.048	0.086±0.029		0.0013±0.0009	0.0020±0.0018
	Treated	0.115±0.079	nd	0.008±0.006	0.014±0.023		0.037±0.007	0.016±0.006	0.022±0.006		0.0003±0.0006	0.0019±0.0024
312	Control	0.540±0.255	0.100±0.089	0.007±0.003	0.064±0.021		0.109±0.050	0.072±0.045	0.075±0.035		0.0009±0.0008	0.0014±0.0010
	Treated	0.495±0.209	0.112±0.087	0.007±0.002	0.061±0.026		0.098±0.051	0.058±0.039	0.068±0.024		0.0013±0.0005	0.0022±0.0013
		Amino Acids
Hour		Alanine*	Asparagine*	Aspartate	Glutamine*	Glutamate*	Glycine*	Lysine*	Methionine*	Sarcosine*	Threonine
0	Control	0.152±0.038	0.065±0.028	0.068±0.026	0.126±0.026	0.162±0.036	0.101±0.033	0.69±0.150	0.051±0.011	0.005±0.003	0.080±0.011
	Treated	0.113±0.038	0.051±0.030	0.053±0.017	0.127±0.060	0.172±0.127	0.098±0.058	0.468±0.134	0.046±0.024	0.008±0.004	0.077±0.034
4	Control	0.093±0.028									0.084±0.035
	Treated	0.118±0.053									0.143±0.042
8	Control	0.115±0.022									0.083±0.019
	Treated	0.143±0.039									0.124±0.029
12	Control	0.107±0.030	0.059±0.026	0.034±0.015	0.109±0.023	0.107±0.029	0.083±0.013	0.479±0.110	0.037±0.007	0.005±0.001	0.066±0.016
	Treated	0.049±0.019	0.024±0.009	0.022±0.013	0.048±0.013	0.057±0.013	0.030±0.019	0.307±0.108	0.013±0.004	0.007±0.013	0.053±0.015
25	Control	0.078±0.039	0.042±0.027	0.038±0.026	0.089±0.013	0.130±0.064	0.066±0.027	0.332±0.182	0.037±0.007	0.004±0.002	0.063±0.016
	Treated	0.032±0.005	0.016±0.016	0.025±0.016	0.023±0.022	0.029±0.022	0.017±0.020	0.167±0.035	0.009±0.004	nd	0.029±0.004
97	Control	0.099±0.048	0.049±0.030	0.052±0.010	0.093±0.031	0.125±0.063	0.075±0.030	0.448±0.226	0.038±0.021	0.005±0.002	0.060±0.026
	Treated	0.019±0.006	0.009±0.012	0.015±0.015	0.035±0.015	0.032±0.013	0.034±0.027	0.129±0.035	0.010±0.001	<0.001±0.001	0.035±0.021
144	Control	0.100±0.047	0.064±0.034	0.038±0.017	0.106±0.037	0.199±0.110	0.089±0.035	0.551±0.241	0.046±0.021	0.004±0.002	0.068±0.029
	Treated	0.032±0.016	0.012±0.010	0.053±0.017	0.049±0.020	0.067±0.023	0.032±0.004	0.209±0.105	0.012±0.004	nd	0.023±0.005
312	Control	0.062±0.033	0.040±0.036	0.033±0.020	0.093±0.030	0.152±0.081	0.0778±0.037	0.468±0.234	0.039±0.020	0.004±0.004	0.062±0.024
	Treated	0.075±0.041	0.036±0.040	0.040±0.019	0.078±0.039	0.162±0.083	0.069±0.029	0.460±0.243	0.034±0.018	0.003±0.002	0.054±0.028
Hour		Acetoacetate*	Acetoin	Ethanol	B-Hydroxybutyrate	Isopropanol	Lactate	DSS-d6
0	Control	0.012±0.006	0.043±0.026	0.030±0.019	0.008±0.010	0.006±0.004	0.055±0.020	0.476±0.138
	Treated	0.014±0.007	0.078±0.065	0.025±0.006	0.017±0.013	0.007±0.003	0.099±0.054	0.285±0.120
4	Control						0.096±0.083	0.292±0.131
	Treated						0.035±0.018	0.275±0.100
8	Control						0.049±0.029	0.273±0.068
	Treated						0.058±0.021	0.268±0.047
12	Control	0.013±0.006	0.025±0.015	0.021±0.005	0.016±0.010	0.005±0.003	0.067±0.030	0.330±0.113
	Treated	0.003±0.003	0.002±0.004	0.039±0.072	0.003±0.005	0.003±0.004	0.015±0.011	0.338±0.073
25	Control	0.015±0.011	0.032±0.013	0.127±0.280	0.021±0.042	0.006±0.005	0.041±0.017	0.305±0.176
	Treated	0.001±0.002	0.008±0.009	0.068±0.040	0.006±0.005	0.011±0.005	0.025±0.018	0.400±0.166
97	Control	0.014±0.009	0.030±0.014	0.075±0.101	0.028±0.048	0.008±0.005	0.035±0.014	0.274±0.126
	Treated	nd	0.027±0.049	0.112±0.149	0.001±0.003	0.003±0.003	0.159±0.304	0.230±0.077
144	Control	0.011±0.009	0.016±0.006	0.020±0.009	0.010±0.014	0.006±0.004	0.033±0.010	0.233±0.100
	Treated	0.001±0.002	0.015±0.009	0.027±0.007	0.001±0.003	0.012±0.014	0.029±0.028	0.323±0.309
312	Control	0.015±0.007	0.020±0.009	0.018±0.007	0.012±0.015	0.004±0.005	0.032±0.012	0.228±0.074
	Treated	0.010±0.006	0.014±0.007	0.083±0.175	0.017±0.021	0.006±0.003	0.028±0.009	0.223±0.053
