# Supplementary material for: Antibiotic-induced changes in the microbiota disrupt redox dynamics in the gut
Source: eLife. 2018 Jun 19;7:e35987. doi: 10.7554/eLife.35987 (PMC6008055; doi:10.7554/eLife.35987)
Supplement: Supplementary file 2. — Genera present in the five bacterial clusters with greater than 1% average abundance. The Typical, Staph/Strep, and Enterobacteriaceae clusters were significantly impacted during antibiotic treatment. The Enterobacteriaceae and Akkermansia clusters were significantly impacted during recovery. [file elife-35987-supp2.xlsx]

## Sheet: Sheet1
Typical Cluster		Akkermansia Cluster		Lactobacillus Cluster		Staph/Strep Cluster		Enterobacteriaceae Cluster
Adlercreutzia		Akkermansia		Lactobacillus		Carludovica		Citrobacter
Anaerostipes		Bifidobacterium				Cupriavidus		Enterobacter
Bacteroides		Turicibacter				Lupinus		Enterococcus
Butyricimonas						Staphylococcus		Erwinia
Clostridium						Streptococcus		Escherichia
Coprobacillus						Weissella		Klebsiella
Coprococcus						Zea		Pantoea
Dehalobacterium								Salmonella
Dorea								Serratia
Mucispirillum								Shigella
Oscillospira								Trabulsiella
Parabacteroides								Xenorhabdus
Roseburia
Ruminococcus
[Ruminococcus]
rc4-4
