# Supplementary material for: Antibiotic-induced changes in the microbiota disrupt redox dynamics in the gut
Source: eLife. 2018 Jun 19;7:e35987. doi: 10.7554/eLife.35987 (PMC6008055; doi:10.7554/eLife.35987)
Supplement: Supplementary file 3. — ‘Sequenced’ column identifies genes that were successfully quantified in a majority of mice. [file elife-35987-supp3.xlsx]

## Sheet: Alphbetical List
Gene name	Taqman #	Quantified
ActB	Mm00607939_s1	Y
Apo A-IV	Mm00431814_m1	Y
Atr	Mm01223626_m1
birc3	Mm01168413_m1
Cck	Mm00446170_m1
cxcl1	Mm04207460_m1
Fadd	Mm00438861_m1
GAPDH	Mm99999915_g1	Y
Gcg	Mm01269055_m1
Ghr	Mm00439093_m1
Il-10	Mm00439614_m1
Il-12a	Mm00434165_m1
il-12b	Mm00434174_m1
Il-16	Mm00516039_m1
il-17a	Mm00439618_m1
Il-22	Mm04203745_mH
Insr	Mm01211875_m1
Lpl	Mm00434764_m1
Lyz2	Mm00727183_s1
Nfkb1	Mm00476361_m1	Y
Nos2	Mm00440502_m1	Y
Ppar-a	Mm00440939_m1
Ptgs2	Mm00478374_m1
Rela	Mm00501346_m1	Y
Scd1	Mm00772290_m1
Tlr2	Mm00442346_m1
Tlr4	Mm00445273_m1
Tlr6	Mm02529782_s1
Tlr9	Mm00446193_m1
Tnf	Mm00443258_m1
Vim	Mm01333430_m1
